# Supplementary material for: High‐Throughput Engineering and Modification of Non‐Ribosomal Peptide Synthetases Based on Golden Gate Assembly
Source: Angew Chem Int Ed Engl. 2025 Oct 11;64(49):e202508967. doi: 10.1002/anie.202508967 (PMC12668312; doi:10.1002/anie.202508967)
Supplement: Supplementary file 2 — Supporting Information [file ANIE-64-e202508967-s002.zip]

Archive with 1 entries (1 files):
- GGA_NRPS_Custom_R_script.R
