# Supplementary material for: High‐Throughput Engineering and Modification of Non‐Ribosomal Peptide Synthetases Based on Golden Gate Assembly
Source: Angew Chem Int Ed Engl. 2025 Oct 11;64(49):e202508967. doi: 10.1002/anie.202508967 (PMC12668312; doi:10.1002/anie.202508967)
Supplement: Supplementary file 2 — Supporting Information [file ANIE-64-e202508967-s002.zip › GGA_NRPS_Custom_R_script.R]

#HeatMap for QuantStudio5 qPCRTag analysis
#First, load the libraries. USE install.packages() IF YOU HAVE NOT INSTALLED IT YET
install.packages('tidyverse')
install.packages('readxl')
library('tidyverse')
library('readxl')

#put in the path to the directory where your qPCR export .xlsx files are stored.
excel_files_path <- 'C:/Users/...'

# all .xlsx files in a single folder will here be combined to a single list. These files still contain a lot of information we do not need.
excel_files <- list.files(excel_files_path, pattern = "\\.xls$", full.names = TRUE)

# Next we create an empty list
df_list <- list()

# We have 2 lists. One empty one and one filled with each individual complete .xlsx file. We take each individual xlsx file via a for loop, then extract only the relevant information, and move this to the previously empty list
for (file in excel_files) {
  df <- read_excel(file, sheet = "Results", skip = 47, .name_repair = function(col){ gsub(" ", "_", col) })
  df_list[[file]] <- df
}

# Now we combine all data frames into one large data frame
dataset <- bind_rows(df_list)

##########################################################################################
#One thing we attempted was to improve our false positive rate by calculating the expected melting temperature of each module by taking purified plasmid, performing the qPCR.
#We calculated the average of the Tm by doing the qPCR on purified plasmid in quaduplicates. Currently using a 1.2C range (0.6+- mean). Afterwards, I add it to the dataframe.
#However - in practice this did not work. This is likely due to us using colony qPCR and not purified plasmids. This caused the value of the melting temperature to be off, causing more false positives then prevent false negatives. 
#In theory, for purified plasmid, this would be a good addition to the code, which is why it has only been disabled and not removed completely.
#
#Tmcontrols <- data.frame(Target_Name = c('pAP45','pAP46','pAP89','pAP95','pAP49','pAP50','pAP51','pAP52','pAP92','pAP98','pAP55','pAP56'), 
#                         LowTm1 = c(84.0630655924479,	83.9626602172852,	83.627,	83.969,	83.7866195678711,	88.2272972106934,	85.4025604248047,	84.5798248291016,	84.461,	84.659,	86.947358194987,	88.6098724365234),
#                        HighTm1 = c(85.2630655924479,	85.1626602172852,	84.827,	85.661,	84.9866195678711,	89.4272972106934,	86.6025604248047,	85.7798248291016,	85.169,	85.859,	88.147358194987,	89.8098724365234)
#)
#dataset3 <- merge(dataset,Tmcontrols, by = 'Target_Name')
###################################################################################################

#When we did the experiments, we would sometimes get NAs which we want to change to a numerical value. For this we used to maximum amount of cycles '40' as a number, to remove it from the heatmap. 
#Additionally we used a large amount of cycles, which lead to false positives multiplying in later cycles. In order to prevent those false positives, we simply use a for loop to get rid of all false positives.

noamp <- 40

#getting rid of NA
dfqPCR <- dataset %>%
      mutate(CT = as.numeric(CT)) %>%
      mutate_at(c("CT"), ~replace(., is.na(.), noamp)) %>%
  mutate_at(c("Tm1"), ~replace(., is.na(.), 0)) %>%
  mutate_at(c("Tm2"), ~replace(., is.na(.), 0))


#Getting tid of false positives
for (i in 1:nrow(dfqPCR)) {
  if (dfqPCR$CT[i] > 18 ||
      dfqPCR$CT[i] < 10 || 
      dfqPCR$Tm1[i] < 80)   {
    test[i] <- bind_rows(dfqPCR[i])
    test$CT[i] <- noamp 
  }
}


#########################
#https://www.r-graph-gallery.com/38-rcolorbrewers-palettes.html
#Plotting the CT against the Target name and Sample Name. All other lines are just for making the graph pretty

Heatmap <- dfqPCR %>% ggplot(aes(Target_Name, Sample_Name, fill = CT)) +
  geom_tile(color = 'white', lwd = 1, linetype = 1) +
  theme(panel.grid.major = element_blank(), panel.grid.minor = element_blank(), axis.text.y = element_text(size = 5), axis.text.x = element_text(size = 5) ) +
  scale_fill_distiller(palette='PuRd') +
  labs(title = 'Plasmid Screening', x = 'Units present', y = 'Strains') +
  theme(plot.title = element_text(size = 14, face = 'bold.italic'), axis.text.x = element_text(angle = 90)) +
  scale_x_discrete(position = "top") +
  scale_y_discrete(limits=rev)+
  coord_equal()

Heatmap

#saving the heatmap, height and width need to be adjusted for preferred resolution
setwd('C:/Users/...')  
ggsave('heatmap.pdf', plot = Heatmap, device = 'pdf', height = 10, width = 6)
